# Supplementary material for: MRI-Based Radiomics and Artificial Intelligence for Prediction of Recurrence and Prognostic Outcomes in Oral Tongue Squamous Cell Carcinoma: A Systematic Review with Functional Meta-Synthesis
Source: Med Sci (Basel). 2026 Jun 19;14(2):332. doi: 10.3390/medsci14020332 (PMC13302954; doi:10.3390/medsci14020332)
Supplement: Supplementary file 1 [file medsci-14-00332-s001.zip]

Archive with 3 entries (3 files):
- PRISMA_2020 .pdf
- Supplementary Table S1 Search Strategies .pdf
- Supplementary Table S2 Full-text articles excluded, with reasons.pdf
